# Supplementary material for: Comparative Effectiveness of Multiple Psychological Interventions for Psychological Crisis in People Affected by Coronavirus Disease 2019: A Bayesian Network Meta-Analysis
Source: Front Psychol. 2021 Feb 22;12:577187. doi: 10.3389/fpsyg.2021.577187 (PMC7937808; doi:10.3389/fpsyg.2021.577187)
Supplement: Supplementary file 1 [file Data_Sheet_1.ZIP]

Archive with 11 entries (11 files):
- Figure 11  SCL-90  Funnel plot.eps
- Figure 1.docx
- Figure 2.docx
- Figure 3.tif
- Figure 4  SAS  Forest plot.eps
- Figure 5  SAS  Funnel plot.eps
- Figure 6  SDS  Forest plot.eps
- Figure 7  SDS  Funnel plot.eps
- Figure 8  PHQ-9  Forest plot.eps
- Figure 9  PHQ-9  Funnel plot.eps
- Figure 10  SCL-90  Forest plot.eps
